# Supplementary material for: Overexpression of the GR Riborepressor LncRNA GAS5 Results in Poor Treatment Response and Early Relapse in Childhood B-ALL
Source: Cancers (Basel). 2021 Dec 1;13(23):6064. doi: 10.3390/cancers13236064 (PMC8656629; doi:10.3390/cancers13236064)
Supplement: Supplementary file 1 [file cancers-13-06064-s001.zip]

Archive with 4 entries (3 files):
- cancers-1462520-supplementary-final/
- cancers-1462520-supplementary-final/cancers-1462520_Supplemental Table 1.pdf
- cancers-1462520-supplementary-final/cancers-1462520_Supplemental Table 2.pdf
- cancers-1462520-supplementary-final/cancers-1462520_Supplementary Table 3.pdf
